# Supplementary material for: Different Impacts of Heat-Killed and Viable Lactiplantibacillus plantarum TWK10 on Exercise Performance, Fatigue, Body Composition, and Gut Microbiota in Humans
Source: Microorganisms. 2022 Nov 3;10(11):2181. doi: 10.3390/microorganisms10112181 (PMC9692508; doi:10.3390/microorganisms10112181)
Supplement: Supplementary file 1 [file microorganisms-10-02181-s001.zip]

Archive with 1 entries (1 files):
- microorganisms-1971066-supplementary.pdf
